# Supplementary material for: Inadequate soft tissue coverage and bone loss/comminution are the typical risk factors of surgical site infection in open fractures of the hand: A nomogram prediction model
Source: PLoS One. 2025 Jan 8;20(1):e0313832. doi: 10.1371/journal.pone.0313832 (PMC11709289; doi:10.1371/journal.pone.0313832)
Supplement: S1 Data — (XLSX) [file pone.0313832.s001.xlsx]

## Sheet: S1 Table
number	gender	age	bmi	season	dta	smoking	drinking	diabetes	hypert	asa	bone	tissue	na	tendon	side	cause	wbc	neu	lym	rbc	plt	hb	tp	alb	glob	glu	y
1	1	21	25.48	3	0	1	1	0	0	1	0	0	1	1	1	1	0	0	2	0	0	0	0	0	0	0	0
2	1	27	19.59	3	1	0	0	0	0	1	0	0	1	1	2	1	0	0	1	0	0	0	0	0	0	0	0
3	1	40	25.35	3	0	1	1	0	0	1	1	1	0	0	2	3	1	1	2	0	1	0	0	0	0	0	0
4	1	31	24.22	3	0	0	0	1	0	1	0	0	1	1	2	1	0	0	2	0	0	0	1	1	0	0	0
5	1	71	24.22	3	0	0	0	0	0	2	0	0	0	1	1	1	0	0	1	1	0	0	0	0	1	0	0
6	0	64	20.31	3	0	0	0	1	0	2	1	0	1	1	2	3	1	1	1	0	0	0	0	0	0	1	0
7	1	65	26.57	3	0	0	0	0	1	2	0	1	1	1	2	1	0	1	1	0	0	0	0	0	0	1	0
8	1	38	24.57	3	0	0	0	0	0	1	0	0	0	0	1	3	0	0	1	0	0	0	0	0	0	0	0
9	1	21	24.49	3	0	0	0	0	0	1	0	0	1	0	1	3	0	1	1	0	0	0	0	0	0	0	0
10	1	53	24.22	3	0	0	0	0	0	2	0	0	0	0	2	3	1	1	1	0	0	0	0	0	0	0	0
11	1	46	29.39	3	0	0	1	0	0	1	1	0	1	0	2	1	1	1	1	0	0	0	0	0	0	0	1
12	0	48	21.48	3	0	0	0	0	0	1	0	0	1	1	1	1	0	0	1	0	0	0	0	0	1	1	0
13	0	66	29.14	3	0	0	0	1	1	2	0	0	0	0	1	2	0	1	1	0	0	0	0	0	1	1	0
14	0	54	24.61	3	1	0	0	1	0	1	0	0	0	1	2	1	0	0	2	0	1	0	0	0	1	1	0
15	0	22	16.71	3	1	0	0	0	0	1	0	0	1	0	1	1	0	1	2	0	1	0	0	0	0	0	0
16	1	41	27.78	3	0	0	0	0	0	1	1	1	1	1	2	1	1	1	2	0	0	0	0	0	0	1	1
17	1	28	25.57	3	1	0	0	0	0	1	0	0	0	0	1	2	0	0	2	0	0	0	0	0	0	0	0
18	0	83	25.97	3	0	0	0	0	1	2	1	1	1	1	2	4	0	0	1	1	0	1	1	1	0	0	0
19	0	41	21.26	3	0	0	0	0	0	1	0	0	1	0	2	3	1	1	1	0	0	0	0	0	1	1	0
20	1	41	23.74	3	0	1	1	0	0	1	1	1	1	1	1	3	1	1	1	0	0	0	0	0	0	0	1
21	1	53	25.95	3	0	0	0	0	0	1	0	0	0	0	1	3	0	0	1	0	0	0	0	0	0	1	0
22	0	54	22.31	3	0	0	0	0	0	1	0	0	0	0	2	3	0	0	1	0	0	0	0	0	1	1	0
23	1	37	16.33	3	0	1	1	0	0	1	0	0	1	1	1	1	0	0	1	0	0	0	0	0	0	0	0
24	1	46	22.49	3	0	0	0	1	0	1	0	0	0	1	1	1	0	1	1	0	1	0	0	0	0	0	0
25	1	60	22.04	3	0	1	1	0	0	1	0	0	0	1	1	1	0	0	2	0	0	0	0	0	0	0	0
26	0	50	21.48	3	0	0	1	0	0	1	0	0	0	1	2	3	0	1	1	0	1	0	0	0	1	0	0
27	1	18	21.22	3	0	0	0	0	0	1	0	0	0	1	2	1	1	1	1	0	1	0	0	0	0	0	0
28	1	23	22.49	3	0	0	0	0	0	1	0	0	0	1	1	1	0	0	1	0	0	0	0	0	0	0	0
29	1	59	28.41	3	0	1	1	1	1	2	0	0	0	1	1	1	0	0	1	0	0	0	0	0	0	1	0
30	0	54	20.45	3	0	0	0	0	0	1	0	0	1	1	1	2	0	0	1	0	0	0	0	0	0	0	0
31	1	38	24.62	3	0	0	0	0	0	1	0	0	0	0	1	1	0	0	2	0	1	0	0	0	0	1	0
32	1	19	25.21	3	0	1	1	0	0	1	0	0	0	0	1	3	1	1	2	0	1	0	0	0	0	0	0
33	0	22	15.82	3	0	0	0	0	0	1	0	0	0	0	1	2	0	0	1	0	1	0	0	0	0	0	0
34	0	56	26.78	3	0	0	0	0	0	1	1	0	1	1	1	3	0	0	1	0	0	0	0	0	0	0	0
35	0	49	22.22	2	0	0	0	0	0	1	0	1	0	0	2	3	0	0	1	0	0	0	0	0	0	0	1
36	1	51	19.84	2	0	1	1	0	0	1	1	1	1	1	2	1	0	1	1	0	0	0	1	1	0	1	0
37	0	42	24.22	3	0	0	0	1	0	2	0	0	0	0	2	3	0	0	1	0	0	0	0	0	1	0	0
38	0	22	23.86	3	0	0	0	0	0	1	0	0	0	0	2	3	1	1	1	0	0	0	0	0	0	0	0
39	1	37	19.53	3	0	1	1	0	0	1	0	0	1	1	2	3	1	1	2	0	0	0	0	0	0	1	0
40	1	61	21.37	3	0	1	0	0	1	2	0	0	0	0	2	3	0	1	1	0	0	0	0	0	0	0	0
41	1	68	25.06	3	0	1	1	1	0	2	0	1	0	1	1	3	0	1	1	0	0	0	0	1	1	0	1
42	0	33	26.99	3	0	0	0	0	0	1	0	0	1	0	1	1	0	0	1	0	0	0	0	0	0	1	0
43	1	30	23.05	3	0	0	0	0	0	1	0	0	0	0	1	3	0	1	1	0	0	0	0	0	1	0	0
44	0	41	20.9	3	0	0	0	0	0	1	0	0	0	0	1	3	0	0	1	0	0	0	0	0	1	0	0
45	1	53	26.99	3	0	1	1	0	1	1	0	0	0	0	2	3	0	0	1	0	0	0	0	0	0	0	0
46	1	72	26.3	3	0	1	0	0	1	2	0	0	0	0	2	3	0	0	1	0	0	0	1	1	0	0	0
47	1	38	22.34	2	0	0	0	0	0	1	0	0	0	0	2	4	0	0	2	0	0	0	0	0	0	0	0
48	1	37	22.04	3	0	0	0	0	0	1	0	0	0	0	1	3	1	1	1	0	0	0	0	0	0	0	0
49	1	55	23.67	2	0	0	0	0	1	1	0	0	1	1	2	3	0	1	1	0	0	0	0	0	0	0	1
50	0	34	21.19	3	0	0	0	0	0	1	0	0	0	0	1	3	0	0	1	0	0	1	0	0	0	0	0
51	0	37	27.88	3	0	0	0	0	0	1	0	0	0	0	2	3	0	1	1	0	1	0	0	0	0	1	0
52	1	32	20.96	3	0	0	0	0	0	1	0	0	0	0	2	3	0	1	1	0	0	0	0	0	0	0	0
53	0	43	28.23	2	0	0	0	0	0	1	1	1	1	1	2	4	0	0	1	0	1	1	0	1	1	0	1
54	1	55	25.26	3	0	0	0	0	0	1	0	0	1	1	2	1	0	0	2	0	0	0	0	0	0	1	0
55	1	37	25.96	2	0	0	0	0	0	1	0	0	0	0	1	1	0	1	1	0	0	0	0	0	0	0	0
56	1	31	26.73	2	0	0	0	0	0	1	0	0	0	0	2	3	0	0	1	0	0	0	0	0	0	0	0
57	1	42	26.12	2	0	0	0	0	0	1	0	0	0	0	1	3	0	1	1	0	0	0	0	0	0	0	0
58	1	35	22.22	2	0	0	0	0	0	1	0	0	0	0	2	1	0	0	1	0	0	0	0	0	0	0	0
59	0	57	26.22	2	0	0	0	0	0	1	0	0	0	0	1	1	0	0	1	0	1	0	0	0	0	0	0
60	1	49	24.91	2	0	0	0	0	0	1	1	1	1	0	1	3	0	0	1	0	0	0	0	0	0	1	1
61	1	47	26.12	2	0	0	0	0	0	1	0	0	1	1	2	3	0	1	1	0	0	0	0	1	0	1	1
62	0	41	21.48	2	0	0	0	0	0	1	0	0	0	0	2	3	0	1	1	0	0	0	0	0	0	0	0
63	1	61	25.95	2	0	1	1	1	1	2	0	0	0	0	1	3	0	0	1	0	0	0	0	0	0	0	0
64	0	48	23.62	2	0	0	0	0	0	1	0	0	0	0	2	3	0	1	1	0	1	1	0	0	0	1	0
65	0	38	18.69	2	0	0	0	0	0	1	0	0	0	0	1	1	0	0	2	0	1	0	0	0	1	0	0
66	0	38	21.37	2	0	0	0	0	0	1	0	0	0	0	1	1	0	1	1	0	0	0	0	0	0	0	0
67	1	61	25.35	2	0	0	0	0	0	1	0	0	0	0	2	4	0	0	1	0	0	0	0	0	0	1	0
68	1	55	27.34	2	0	0	1	0	1	2	0	0	0	0	1	4	0	0	1	0	0	0	0	0	0	0	0
69	1	27	22.72	2	0	0	1	0	0	1	0	0	0	0	1	1	1	1	1	0	0	0	0	0	0	0	0
70	0	37	19.81	2	0	0	0	0	0	1	1	1	0	0	1	3	0	1	1	0	1	1	0	0	0	0	0
71	0	68	29.14	2	0	0	0	1	1	2	0	0	1	1	1	1	0	1	1	0	0	0	0	0	0	1	0
72	1	30	20.05	2	0	1	1	0	0	1	0	0	0	0	1	3	0	0	2	0	0	0	0	0	1	0	0
73	0	38	20.31	2	0	0	0	0	0	1	0	0	0	0	2	1	0	1	1	0	0	0	0	0	0	1	0
74	1	48	24.22	2	0	1	1	0	0	2	0	0	1	1	2	1	1	1	1	0	0	0	0	0	0	1	1
75	1	38	25.06	2	0	1	1	0	0	1	0	0	0	1	2	1	0	0	1	0	0	0	0	0	0	0	0
76	1	22	19.6	2	0	0	0	0	0	1	0	0	1	1	1	2	1	1	1	0	0	0	0	0	0	0	0
77	1	38	34.2	2	0	1	1	1	1	2	0	0	0	0	2	3	0	0	1	0	0	0	0	0	0	0	0
78	0	52	23.88	2	0	0	0	0	0	1	0	0	0	0	1	3	0	0	1	0	0	0	0	0	0	1	0
79	1	38	27.55	2	0	0	1	1	1	2	0	0	1	1	2	1	0	0	1	0	0	0	0	0	0	0	0
80	1	62	26.12	1	0	1	0	0	0	1	1	1	1	1	1	4	0	1	1	0	0	0	1	1	0	0	1
81	0	28	22.43	2	0	0	0	0	0	1	0	0	1	0	1	1	0	0	1	0	0	0	0	0	0	0	0
82	0	33	23.44	2	0	0	0	0	0	1	0	0	1	1	1	1	1	1	2	0	1	0	0	0	1	0	0
83	1	31	26.06	2	0	0	0	0	0	1	0	0	0	1	2	1	0	1	1	0	0	0	0	0	0	0	0
84	1	35	23.37	2	0	1	1	0	0	1	0	0	0	0	1	1	0	0	2	0	0	0	0	0	0	0	0
85	1	56	24.77	2	0	1	1	0	0	1	0	0	0	0	1	4	0	0	2	0	0	0	0	0	0	0	0
86	1	26	20.76	2	1	0	1	0	0	1	0	0	1	0	1	2	0	1	1	0	1	0	0	0	0	1	0
87	1	43	26.12	2	0	1	1	0	1	2	0	0	0	0	1	1	0	0	1	0	1	0	0	0	0	1	0
88	1	43	23.94	2	0	0	0	0	0	1	0	0	1	1	1	1	0	1	1	0	0	0	0	1	0	0	0
89	1	43	25.39	2	0	0	0	0	0	1	0	0	0	0	1	1	0	0	1	1	0	1	1	1	0	0	0
90	1	38	28.68	2	0	1	1	0	0	1	0	0	0	1	2	1	0	0	1	0	0	0	0	0	0	1	0
91	1	23	21.22	2	0	1	1	0	0	1	0	0	1	0	1	4	0	1	1	0	0	0	0	0	0	0	0
92	1	54	27.89	2	0	1	1	1	0	2	0	0	0	0	2	3	0	0	1	0	0	0	0	1	1	0	0
93	1	31	25.35	2	0	0	1	0	0	1	1	0	0	0	2	3	1	1	1	0	0	0	0	0	0	0	0
94	1	24	26.12	2	0	1	1	0	0	1	0	0	1	0	2	1	0	0	1	0	0	0	0	1	0	0	0
95	1	43	31.02	2	0	0	1	0	0	2	0	0	0	1	2	1	0	0	2	0	0	0	0	0	0	0	0
96	1	25	25.06	2	0	0	0	0	0	1	0	0	1	0	2	4	0	1	1	0	0	0	0	0	0	0	0
97	0	50	25.15	2	0	0	0	0	0	1	0	0	0	0	1	3	0	0	1	0	0	0	0	0	0	0	0
98	0	59	32.05	1	0	0	0	1	1	2	1	1	1	1	1	3	1	1	1	0	0	0	0	1	0	1	1
99	1	37	31.14	2	0	0	1	0	0	1	0	0	1	1	2	1	1	1	2	0	1	0	0	0	0	1	0
100	0	60	24.46	2	0	0	0	0	1	1	0	0	1	1	2	2	0	0	1	0	0	0	0	0	1	0	0
101	0	67	27.06	2	0	0	0	1	1	2	0	0	0	0	2	2	0	1	1	0	0	0	0	0	0	1	0
102	1	55	28.34	1	0	1	1	0	0	1	0	0	0	1	1	1	0	1	1	0	0	0	0	0	0	0	0
103	1	55	24.66	2	0	1	1	0	0	1	0	0	0	1	1	1	0	0	1	0	0	0	0	0	0	1	0
104	1	43	30.42	2	0	0	0	1	0	2	0	0	0	0	2	2	1	1	1	0	0	0	0	0	0	1	0
105	1	36	29.98	2	0	1	1	1	1	2	0	0	1	1	2	1	1	1	1	0	0	0	0	0	0	0	0
106	1	35	21.88	2	0	1	1	0	0	1	0	0	0	1	2	1	0	0	2	0	0	0	0	0	0	0	0
107	0	52	20.7	2	0	0	0	0	0	1	0	0	0	0	1	2	0	0	1	0	0	0	0	1	0	0	0
108	1	27	22.49	2	0	1	0	0	0	1	0	0	0	0	1	3	1	1	2	0	1	0	0	0	0	0	0
109	1	51	27.89	2	0	1	1	0	0	1	0	0	0	0	1	3	0	0	2	0	0	0	0	0	0	0	0
110	1	39	21.72	2	0	0	0	0	0	1	0	0	0	1	2	1	0	0	1	0	0	0	0	0	0	0	0
111	1	75	23.66	2	0	0	0	0	1	2	0	0	0	1	2	1	0	0	1	1	0	1	0	0	0	1	0
112	1	38	29.98	2	0	1	1	0	0	1	0	0	0	1	2	1	0	1	1	0	0	0	0	0	0	1	0
113	0	46	21.22	2	0	0	0	0	0	1	0	0	1	1	2	3	1	1	1	0	0	0	0	0	0	1	0
114	1	34	25.95	2	0	0	0	0	0	1	0	0	1	0	1	3	0	0	2	0	0	0	0	0	0	0	0
115	0	45	22.04	1	0	0	0	0	0	1	0	0	0	0	1	1	0	0	2	0	1	0	0	0	0	0	0
116	0	31	21.34	1	0	0	0	0	0	1	0	1	1	1	2	3	0	0	1	0	0	0	0	0	0	1	0
117	1	41	22.49	1	0	1	1	0	1	1	0	0	0	0	1	1	0	0	1	0	0	0	0	0	0	0	0
118	1	34	20.98	1	0	1	0	0	0	1	0	0	1	1	1	1	0	0	1	0	0	0	0	0	0	1	0
119	1	59	29.41	1	0	0	0	1	1	2	0	0	1	1	2	3	0	1	1	0	0	0	1	1	0	1	0
120	1	30	18.52	2	0	1	1	0	0	1	0	0	1	0	1	1	0	0	1	0	0	0	0	0	0	1	0
121	1	40	25.71	2	0	0	0	0	0	1	0	0	0	0	2	3	1	1	2	0	1	0	0	0	0	0	0
122	1	40	19.59	1	0	0	1	0	1	1	0	0	1	1	2	1	0	0	2	0	0	0	0	0	0	0	0
123	1	39	24.49	1	0	0	0	0	1	1	0	0	0	0	2	1	1	1	2	0	1	0	0	0	0	0	0
124	1	51	23.67	1	0	0	0	0	0	1	0	0	1	1	1	1	0	0	1	0	0	0	0	0	0	0	0
125	0	42	22.31	1	0	0	0	0	0	1	0	0	0	0	2	3	0	1	1	0	0	0	0	0	0	0	0
126	1	31	25.06	1	1	0	0	0	0	1	0	0	1	0	2	4	0	0	2	0	0	0	0	0	0	0	0
127	1	35	27.77	1	0	1	1	0	0	1	0	0	1	1	1	1	0	0	2	0	0	0	0	0	0	0	0
128	1	24	19.49	1	0	0	0	0	0	1	1	0	1	1	1	1	0	0	1	0	0	0	0	0	0	0	0
129	1	63	25.95	1	0	0	0	0	1	2	1	0	0	1	1	1	0	0	1	0	1	0	0	0	1	0	0
130	1	25	27.08	1	0	1	1	0	0	1	0	0	0	1	1	1	1	1	3	0	1	0	0	0	0	1	0
131	1	25	26.42	1	0	1	1	0	0	1	0	0	0	1	1	1	1	1	1	0	0	0	0	0	0	0	0
132	0	39	23.43	1	0	0	0	0	0	1	0	0	1	1	1	3	0	0	1	0	0	0	0	0	0	0	0
133	1	38	19.68	1	0	1	1	0	0	1	0	0	1	1	1	3	0	0	3	0	0	0	0	0	0	0	0
134	1	33	23.94	1	0	1	1	0	0	1	0	0	0	0	2	2	0	0	2	0	0	0	0	0	0	1	0
135	1	66	23.44	1	0	1	0	0	1	2	0	0	0	0	2	2	1	1	1	0	0	0	0	0	0	0	0
136	1	32	23.88	1	0	0	1	0	0	1	0	0	0	0	2	3	1	1	1	0	0	0	0	0	0	0	0
137	0	31	30.11	1	0	0	0	1	0	1	0	0	0	0	2	3	1	1	1	0	0	0	0	0	0	0	0
138	1	52	24.77	1	0	0	0	0	0	1	0	0	0	0	2	1	1	1	1	0	0	0	0	0	0	1	0
139	1	65	22.49	1	0	1	1	0	1	2	0	0	0	0	1	1	0	0	1	0	0	0	0	0	0	1	0
140	1	40	23.94	1	0	0	0	0	0	1	0	0	0	0	1	3	0	1	1	0	0	0	0	0	0	0	0
141	1	32	25.71	1	0	0	0	0	0	1	1	0	1	1	2	1	1	1	2	0	1	0	0	0	0	1	0
142	1	21	17.92	1	0	1	1	0	0	1	0	0	0	0	1	3	1	1	1	0	0	0	0	0	0	0	0
143	1	54	25.95	1	0	0	0	0	0	1	1	0	1	1	2	4	0	0	3	0	1	0	0	0	0	1	0
144	0	60	25.51	1	0	0	0	0	1	2	1	0	0	0	2	1	0	0	1	0	1	0	0	1	1	1	0
145	0	24	20.03	1	0	0	0	0	0	1	0	0	1	0	2	3	0	0	2	0	1	0	0	0	0	0	0
146	1	54	28.65	1	0	0	0	1	1	2	1	1	1	1	2	1	1	1	1	0	0	0	0	0	1	1	1
147	1	45	23.88	1	0	1	1	0	0	1	0	0	0	0	1	3	0	0	1	0	0	0	0	0	0	0	0
148	1	35	22.04	1	0	0	0	0	0	1	0	0	1	1	1	1	0	0	1	0	0	0	0	0	0	0	0
149	1	38	26.78	1	0	0	0	0	0	1	1	0	1	1	2	3	0	0	1	0	0	0	0	0	0	1	0
150	1	68	20.76	1	0	1	1	0	1	2	0	0	0	0	1	1	0	0	1	0	1	0	0	0	0	0	0
151	1	40	16.33	1	0	0	0	0	0	1	0	0	0	0	1	1	0	0	2	0	1	0	0	0	0	0	0
152	1	36	25.76	1	0	1	1	0	0	1	1	0	0	0	2	3	0	0	2	0	0	0	0	0	0	1	0
153	1	72	29.05	1	0	0	0	0	1	2	0	0	1	1	1	1	0	0	1	0	0	0	0	0	0	0	0
154	1	27	19.03	1	0	1	1	0	0	1	0	0	0	1	2	2	0	0	1	0	0	0	0	0	0	0	0
155	0	18	20.31	1	0	0	0	0	0	1	0	0	0	0	1	3	0	0	1	0	0	0	0	0	0	0	0
156	1	36	26.45	1	0	1	1	0	0	1	0	0	0	0	2	3	0	0	1	0	0	0	0	0	0	0	0
157	1	40	27.08	1	0	1	1	0	1	2	0	0	1	1	2	1	1	1	2	0	1	0	0	0	0	0	0
158	1	42	25.25	1	0	1	1	0	0	1	0	0	0	0	1	1	0	0	1	0	0	0	0	0	0	0	1
159	0	41	23.88	1	0	0	0	0	0	1	0	0	0	0	2	3	0	1	2	0	0	0	0	0	0	0	0
160	1	39	23.67	1	0	0	0	0	0	1	0	0	0	0	1	3	0	0	2	0	0	0	0	0	0	1	0
161	1	58	22.49	1	1	0	0	0	0	1	0	0	0	1	1	3	0	0	1	0	0	0	1	1	0	0	0
162	1	40	25.83	1	0	0	0	0	0	1	0	0	0	0	1	3	1	1	1	0	0	0	0	0	0	0	0
163	0	41	25.39	1	0	0	0	0	0	1	0	0	1	0	1	1	0	0	1	0	1	0	0	0	0	0	0
164	1	51	25.95	1	0	0	0	0	0	1	1	0	1	1	2	3	1	1	1	1	0	1	0	0	0	1	0
165	1	50	22.86	1	0	1	1	0	0	1	0	0	0	0	1	1	1	1	1	0	0	0	0	1	0	0	0
166	1	25	23.15	1	0	1	1	0	0	1	1	0	1	1	1	1	0	0	1	0	0	0	0	0	0	0	0
167	1	31	22.86	1	0	0	0	0	0	1	1	0	0	1	1	1	1	1	1	0	0	0	0	0	0	1	0
168	0	59	25.39	1	0	0	0	0	0	1	0	0	1	1	2	1	0	0	1	0	0	0	0	1	0	0	0
169	1	21	22.49	1	0	0	0	0	0	1	0	0	0	0	1	3	1	1	1	0	0	0	0	0	1	0	0
170	0	64	27.34	1	1	0	0	0	0	1	0	0	1	1	1	1	0	0	1	1	0	1	1	1	0	0	0
171	0	60	30.04	1	1	0	0	0	1	2	1	0	0	0	2	2	0	1	1	0	0	0	0	0	1	1	0
172	1	66	29.39	4	0	1	0	1	1	2	0	0	1	1	1	1	1	1	1	0	0	0	0	0	0	1	0
173	1	25	20.9	4	0	0	0	0	0	1	0	0	0	1	1	1	1	1	1	0	0	0	0	0	0	0	0
174	1	42	34.6	4	0	0	0	1	1	2	0	0	0	0	2	3	1	1	1	0	0	0	0	0	0	1	0
175	1	48	27.73	4	0	0	0	0	1	2	0	0	1	1	2	3	1	1	1	0	0	0	0	0	1	1	0
176	1	45	28.4	4	0	1	1	0	1	2	0	0	0	1	1	1	0	0	1	0	0	0	0	0	0	0	0
177	1	24	24.82	4	0	1	0	0	0	1	0	0	0	1	1	1	0	0	2	0	0	0	0	0	0	0	0
178	0	53	26.26	4	0	0	0	0	0	1	0	0	1	1	2	1	0	0	2	0	1	0	0	0	0	1	0
179	1	65	27.36	4	0	0	0	0	0	2	0	0	0	0	2	3	0	1	1	0	0	0	0	0	0	0	0
180	1	30	25.35	4	0	0	0	0	0	1	0	0	1	0	1	3	0	0	2	0	0	0	0	0	0	0	0
181	1	47	26.51	4	0	0	0	0	0	1	0	0	1	1	2	1	0	0	1	0	0	0	0	0	0	1	0
182	0	36	23.58	4	0	0	0	0	0	1	0	0	0	0	1	1	0	0	2	0	0	1	0	0	0	0	0
183	1	33	22.72	4	0	0	0	0	0	1	0	0	0	0	1	3	0	0	1	0	0	0	0	0	0	1	0
184	1	59	21.22	4	0	0	0	1	1	2	0	0	0	1	1	1	0	1	1	0	0	0	0	0	0	0	0
185	1	54	27.55	4	0	0	1	0	1	1	0	0	0	0	1	3	0	0	1	0	0	0	0	0	0	1	0
186	1	40	25.35	4	0	0	1	0	0	1	0	0	0	0	2	3	1	1	1	0	0	0	0	0	0	1	0
187	1	46	22.6	4	0	0	0	0	0	1	0	0	1	1	2	1	0	0	2	0	0	0	0	0	0	1	0
188	1	54	31.1	4	0	1	1	1	1	2	0	0	0	0	1	1	0	0	1	0	0	0	0	0	0	1	0
189	0	38	19.53	4	0	1	1	0	0	2	0	0	1	1	1	1	1	1	2	1	0	1	1	1	0	0	0
190	1	27	18.21	4	0	0	0	0	0	1	0	0	0	1	1	1	0	0	2	0	0	0	0	0	0	1	0
191	1	31	25.35	4	0	0	1	0	0	1	0	0	1	0	1	1	0	0	1	0	0	0	0	0	0	0	0
192	1	50	20.96	4	0	1	0	0	0	1	0	0	1	1	2	1	1	1	2	0	0	0	0	1	1	1	0
193	1	33	26.26	4	0	1	0	0	0	1	0	0	0	1	2	1	0	0	2	0	0	0	0	0	0	0	0
194	1	44	23.94	4	0	0	0	0	0	1	0	0	0	1	1	1	0	0	2	0	1	0	0	0	0	0	0
195	0	55	22.04	4	0	0	0	0	0	1	0	0	1	1	1	1	0	1	1	1	0	1	1	1	0	1	0
196	1	54	25.39	4	0	0	0	0	1	2	0	0	0	0	1	1	0	1	1	0	0	0	0	0	0	1	0
197	1	53	26.12	4	0	1	1	0	0	1	0	0	1	0	1	1	0	1	2	0	0	0	0	0	0	0	0
198	1	34	25.95	4	0	0	0	0	0	1	0	0	1	1	1	1	0	1	1	0	0	0	0	0	0	0	0
199	1	54	22.86	4	0	1	0	0	0	1	0	0	0	0	1	1	1	1	1	0	0	0	0	0	0	1	0
200	1	48	29.41	4	0	0	0	0	1	2	0	0	1	1	2	1	0	0	2	0	1	0	0	0	1	0	0
201	1	31	24.69	4	0	0	0	0	0	2	0	0	0	0	1	1	0	1	1	0	1	0	0	0	0	1	0
202	1	31	22.49	4	0	0	0	0	0	1	0	0	1	1	2	1	0	0	1	1	0	0	0	0	0	1	0
203	0	60	25.24	4	0	0	0	0	0	2	0	0	0	1	1	1	0	0	1	0	1	0	0	0	1	0	0
204	1	18	25.06	4	0	1	1	0	0	1	0	0	0	1	2	1	1	1	2	0	1	0	0	0	0	0	0
205	1	52	24.22	4	0	0	0	0	0	1	0	0	0	1	2	1	0	1	1	0	0	0	0	0	0	0	0
206	1	35	20.52	4	1	0	0	0	0	1	0	0	0	1	1	2	0	0	2	0	0	0	0	0	0	1	0
207	0	37	25.51	3	0	0	0	0	0	1	0	0	0	0	2	3	0	0	1	0	0	0	0	0	0	0	0
208	0	41	26.34	3	0	0	0	0	0	1	0	0	0	0	2	3	1	1	1	0	1	0	0	0	1	1	0
209	1	26	28.73	3	0	0	1	0	0	1	0	0	0	0	2	3	1	1	1	0	1	0	0	0	0	1	0
210	1	48	24.57	3	0	0	0	0	1	1	0	0	1	1	1	1	1	1	1	0	1	0	0	0	0	0	0
211	1	59	18.37	3	0	1	0	0	0	2	0	0	0	0	2	3	0	0	1	0	1	0	0	0	1	1	0
212	1	51	22.86	3	0	0	0	0	1	2	0	0	0	0	2	1	1	1	1	1	1	1	1	1	0	1	0
213	1	34	23.15	3	0	0	0	0	0	1	0	0	0	1	2	1	1	1	1	0	1	0	0	0	0	0	0
214	1	31	23.53	3	0	0	0	0	0	1	0	0	1	1	1	1	1	1	1	0	1	0	0	0	0	0	0
215	1	56	30.45	3	0	0	0	0	0	2	0	0	0	0	2	1	1	1	1	0	0	0	0	0	0	0	0
216	1	40	24.49	2	0	1	1	0	0	1	0	0	0	1	2	3	1	1	1	0	0	0	0	0	0	1	0
217	1	31	27.68	3	0	0	0	0	0	1	0	0	0	0	2	3	0	0	2	0	0	0	0	0	0	0	0
218	1	68	25.95	3	0	1	0	1	1	2	0	0	0	0	1	1	0	0	2	0	0	0	0	0	1	1	0
219	0	55	25.39	3	0	0	0	0	1	1	1	1	1	1	2	1	0	1	1	0	1	0	0	1	1	1	1
220	1	33	21.47	3	0	1	1	0	0	1	0	0	1	0	1	1	0	0	1	0	0	0	0	0	0	1	0
221	1	34	20.42	3	0	1	1	0	0	1	0	0	0	1	1	1	0	1	1	0	0	0	0	0	0	1	0
222	1	38	18.73	3	0	0	0	0	0	1	0	0	0	0	2	1	0	0	2	0	0	0	0	0	0	1	0
223	1	38	22.49	3	0	1	1	0	0	1	0	0	0	0	1	3	1	1	1	0	1	0	0	0	0	0	0
224	0	45	28.23	3	0	0	0	0	0	1	0	0	1	1	2	1	0	0	1	0	0	0	0	1	0	0	0
225	0	42	27.89	3	0	0	0	0	0	1	1	0	1	1	2	1	0	1	1	0	1	0	0	1	0	1	0
226	1	58	25.06	3	0	0	0	0	1	2	0	0	0	0	2	1	0	0	1	0	0	0	0	0	0	0	0
227	0	43	20.31	2	0	0	0	0	0	1	0	0	0	0	1	3	0	1	1	0	0	0	0	0	1	1	0
228	0	62	31.22	3	0	0	0	0	1	1	0	0	0	0	1	1	0	0	1	0	0	0	0	0	0	0	0
229	1	57	24.22	2	1	1	0	0	0	1	0	0	0	0	1	2	0	1	1	0	0	0	0	1	0	0	1
230	0	36	21.64	3	0	0	0	0	0	1	0	0	0	0	1	2	0	1	1	0	0	0	0	0	1	0	0
231	1	66	28.07	3	0	1	1	1	1	2	0	0	0	0	2	1	0	0	1	0	0	0	0	0	1	0	0
232	1	29	28.39	3	0	0	0	0	0	1	0	0	1	1	1	1	0	0	2	0	0	0	0	0	0	0	0
233	1	66	25.83	3	0	0	0	0	1	2	0	0	1	1	1	1	1	1	1	0	0	0	0	0	0	0	0
234	1	37	22.86	2	0	1	1	0	0	1	0	0	0	0	2	3	1	1	1	0	0	0	0	0	0	0	0
235	1	47	24.22	3	0	1	1	0	0	1	0	0	1	1	1	1	0	0	1	0	0	0	0	0	0	0	0
236	1	70	23.39	3	0	0	0	0	0	2	1	0	1	1	1	1	0	0	1	0	0	0	0	0	0	0	0
237	1	35	29.07	3	0	1	1	0	0	1	0	0	0	1	2	1	0	0	2	0	1	0	0	0	0	0	0
238	1	55	24.97	2	0	0	0	0	0	1	0	0	0	0	2	1	0	1	1	0	1	0	0	0	0	1	0
239	1	34	27.77	3	0	1	1	0	0	1	0	0	0	1	2	1	0	0	1	0	0	0	0	0	0	0	0
240	1	34	27.1	3	0	1	1	0	0	1	0	0	1	0	1	1	0	1	2	0	1	0	0	0	0	0	0
241	0	28	23.23	2	0	0	0	0	0	1	0	0	0	0	1	1	0	0	1	0	0	0	0	0	0	0	0
242	1	54	22.86	3	0	0	0	0	0	1	0	0	0	0	1	1	0	1	1	0	0	0	0	0	0	0	0
243	1	20	30.39	2	0	0	0	0	0	1	0	0	0	0	2	3	1	1	1	0	1	0	0	0	1	0	0
244	0	51	23.73	2	0	0	1	0	1	1	0	0	1	0	1	1	0	0	2	0	0	0	0	0	0	0	0
245	0	65	34.13	2	1	0	0	1	1	2	0	0	1	1	2	4	0	0	1	0	0	1	0	1	0	1	1
246	1	36	24.49	2	0	0	0	0	0	1	0	0	1	0	1	1	0	0	2	0	1	0	0	0	1	0	0
247	0	67	20.55	2	0	0	0	0	0	2	0	0	0	0	2	3	0	1	1	0	0	0	0	1	0	0	0
248	0	57	23.44	2	0	0	0	0	0	1	0	0	0	0	2	1	0	0	1	0	0	0	0	0	1	1	0
249	1	42	21.45	2	1	1	0	0	0	1	0	0	0	0	1	3	0	0	2	0	0	0	0	0	0	0	0
250	1	36	27.72	2	0	1	1	0	1	2	0	0	1	0	2	2	0	0	2	0	1	0	0	0	0	0	0
251	1	21	21.63	2	0	1	1	0	0	1	0	0	1	0	2	1	0	0	1	0	0	0	0	0	0	0	0
252	0	37	19.31	2	0	0	0	0	0	1	0	0	0	0	1	2	0	1	1	0	0	0	0	0	0	0	0
253	0	39	25.71	2	0	0	0	0	0	1	0	0	0	0	2	3	0	1	1	0	1	1	0	0	0	1	0
254	0	53	23.31	2	0	0	0	0	0	1	0	0	1	0	1	1	0	0	1	0	1	1	0	0	1	0	0
255	0	57	23.44	2	0	0	0	0	0	2	0	0	0	1	1	2	1	1	1	0	0	0	0	1	1	1	0
256	1	55	20.7	2	0	0	0	0	1	2	0	0	1	1	2	1	1	1	1	0	1	0	0	0	1	0	0
257	1	41	26.44	2	0	0	1	0	0	1	0	0	0	0	2	3	0	0	1	0	1	0	0	0	0	0	0
258	0	48	32.88	2	0	0	0	1	0	2	1	1	0	0	2	3	0	1	1	0	0	0	0	0	1	0	1
259	1	36	25.35	2	0	0	0	0	0	1	0	0	0	0	1	1	0	0	2	0	0	0	0	0	0	0	0
260	0	32	20.31	2	0	0	0	0	0	1	0	0	1	1	1	1	0	0	1	0	0	0	0	1	1	1	1
261	1	48	27.04	2	0	1	1	0	1	2	0	0	0	1	2	1	1	1	1	0	0	0	0	0	0	0	0
262	1	64	26.71	2	0	1	0	0	0	1	0	0	1	0	2	1	0	0	1	1	0	0	0	0	0	0	0
263	0	40	21.48	2	0	0	0	0	0	1	0	0	0	0	1	3	0	0	1	0	1	1	0	0	1	0	0
264	1	49	24.49	2	0	0	0	0	0	2	0	0	0	1	2	1	1	1	1	0	0	0	0	0	0	0	0
265	0	31	28.23	2	0	0	0	0	1	2	1	0	1	1	1	3	1	1	1	0	0	0	1	1	0	0	0
266	1	36	27.1	2	0	0	0	0	0	1	0	0	0	1	2	1	0	1	1	0	0	0	0	0	0	0	0
267	1	42	25.06	2	0	1	0	0	0	1	0	0	0	0	1	2	0	0	2	0	0	0	0	0	0	0	0
268	0	62	18.03	2	0	0	0	0	0	1	1	0	1	1	2	1	1	1	1	1	0	1	1	1	0	0	0
269	1	57	24.22	2	0	0	0	0	0	2	0	0	0	0	1	1	1	1	2	0	0	0	0	0	0	0	0
270	1	52	27.78	2	0	0	0	0	0	1	0	0	1	1	2	1	1	0	3	0	0	0	0	0	1	0	0
271	1	31	28.73	2	0	0	1	0	1	2	0	0	0	1	1	1	0	0	1	0	0	0	0	0	0	0	0
272	1	32	25.06	2	1	1	1	0	0	1	0	0	0	1	2	1	0	0	2	0	0	0	0	0	0	0	0
273	0	75	22.86	2	0	0	0	0	0	2	0	0	0	1	2	1	0	0	2	0	0	0	0	0	0	0	0
274	0	75	22.22	2	0	0	0	0	1	2	0	0	0	0	1	3	0	1	1	0	0	0	0	0	1	0	0
275	0	28	22.65	2	0	0	0	0	0	1	0	0	0	0	1	1	1	1	1	0	1	0	0	0	1	0	0
276	0	32	22.43	2	0	0	0	0	0	1	0	0	0	0	1	1	0	0	1	0	0	1	0	0	0	0	0
277	1	35	25.95	2	0	0	0	0	0	1	0	0	0	0	1	2	0	0	2	0	0	0	0	0	0	1	0
278	1	20	37.58	2	0	1	1	0	1	1	0	0	1	1	2	1	0	0	2	0	0	0	0	0	0	0	0
279	1	60	22.04	2	0	0	0	0	1	1	1	0	1	1	1	3	0	0	1	0	0	0	0	0	1	1	0
280	1	47	27.68	1	0	0	0	0	0	1	0	0	0	0	1	4	0	1	1	0	1	0	0	0	0	1	0
281	1	29	25.95	2	0	0	0	0	0	1	0	0	0	0	2	3	0	1	2	0	0	0	0	0	1	1	0
282	1	59	27.76	2	0	0	0	0	1	2	0	0	1	1	1	1	0	1	1	0	0	0	0	0	1	0	0
283	1	56	24.22	2	0	0	0	0	0	1	0	0	1	1	2	1	0	0	1	0	0	0	0	0	1	0	0
284	0	29	19.53	1	0	0	0	0	0	1	0	0	0	0	1	3	0	0	1	0	0	0	0	0	0	0	0
285	1	39	32.37	1	1	0	1	1	0	2	0	0	0	1	2	2	0	1	1	0	1	0	0	0	0	1	0
286	0	53	28.04	1	0	0	0	0	1	2	0	0	0	0	2	3	1	1	1	0	0	0	0	0	0	1	0
287	1	23	26.45	1	0	1	1	0	0	1	0	0	1	0	2	1	1	1	2	0	0	0	0	0	0	0	0
288	1	28	26.83	4	0	0	0	0	0	1	1	1	1	1	1	3	1	1	2	0	1	0	0	0	1	0	1
289	1	33	26.12	4	0	0	0	0	0	1	1	1	1	1	2	3	1	1	1	0	0	0	0	0	0	0	0
290	1	64	23.66	1	0	0	0	1	0	2	0	0	0	0	1	1	0	0	1	0	0	0	0	0	0	1	0
291	1	43	20.24	1	0	1	1	0	0	1	1	1	1	1	2	3	1	1	1	0	1	0	0	0	0	0	0
292	1	37	27.78	1	0	0	0	0	1	2	0	0	0	0	1	1	0	0	1	0	0	0	0	0	0	1	0
293	0	38	22.43	1	0	0	0	0	0	1	0	0	0	0	2	1	0	1	1	0	0	0	0	0	0	1	0
294	1	37	22.86	1	0	0	0	0	0	2	0	0	1	1	1	3	0	0	1	0	0	0	0	0	0	0	0
295	0	36	20.2	1	0	0	0	0	0	1	0	0	1	1	1	1	1	1	1	0	1	1	0	0	0	0	0
296	1	44	21.48	1	1	0	0	0	0	1	1	0	1	1	1	1	1	1	2	0	0	0	0	0	0	0	0
297	1	35	24.49	1	0	0	0	0	0	1	0	0	1	1	2	3	1	1	2	0	1	0	0	0	0	0	0
298	1	19	24.22	1	0	1	1	0	0	1	0	0	0	1	2	1	1	1	2	0	0	0	0	0	0	0	0
299	0	53	24.77	1	0	0	0	0	0	1	1	1	1	1	1	3	0	1	1	0	0	0	0	0	0	0	0
300	1	23	24.22	1	0	0	0	0	0	2	0	0	0	1	2	3	0	0	3	0	0	0	0	0	0	0	0
301	1	35	22.49	1	1	0	0	0	0	1	0	0	0	0	1	1	0	0	1	0	0	0	0	0	0	0	0
302	1	59	27.68	1	1	0	0	0	1	2	0	0	0	1	1	3	1	1	2	0	0	0	0	0	1	0	0
303	1	68	26.26	1	0	0	1	0	0	2	0	0	1	1	1	1	0	0	1	0	0	0	0	0	0	1	0
304	1	57	27.76	1	0	1	1	0	1	2	0	0	0	1	2	1	0	0	1	0	0	0	0	0	0	0	0
305	0	21	16.53	1	0	0	0	0	0	1	0	0	1	1	1	1	1	1	1	0	0	0	0	0	0	0	0
306	1	52	21.14	4	0	0	0	0	0	1	0	0	1	0	1	2	0	1	1	0	0	0	0	1	0	1	0
307	1	52	26.67	4	0	0	0	0	0	1	0	0	0	0	1	3	1	1	1	0	1	0	0	0	0	0	0
308	1	44	29.29	4	0	0	0	0	0	1	0	0	0	0	2	3	0	0	1	0	1	0	0	0	0	0	0
309	1	48	23.43	4	0	0	0	0	0	1	0	0	0	0	1	3	0	0	1	0	0	0	0	0	0	0	0
310	0	58	24.03	4	0	0	0	1	1	2	0	0	0	0	2	3	0	1	1	0	0	0	0	0	0	1	0
311	1	70	26.26	4	0	0	0	1	0	2	0	0	0	0	2	1	0	0	1	0	0	0	0	0	0	1	0
312	1	35	23.46	4	0	1	1	0	0	1	0	0	0	0	1	1	0	0	2	0	0	0	0	0	0	1	0
313	1	50	26.12	4	0	0	0	0	0	1	0	1	1	0	2	3	1	1	2	0	1	0	0	0	0	1	0
314	1	25	27.78	4	0	0	0	0	0	1	0	0	0	0	1	3	1	1	3	0	1	0	0	0	0	0	0
315	1	38	25.51	4	0	0	0	0	0	1	0	0	1	1	1	1	1	1	1	0	0	0	0	0	0	0	0
316	1	31	22.59	4	0	0	0	0	0	1	0	0	1	0	2	1	0	0	1	0	0	0	0	0	0	0	0
317	0	35	20.2	4	0	0	0	0	0	1	0	0	0	0	1	3	0	0	1	0	0	1	0	0	1	1	0
318	0	51	31.88	4	0	0	0	1	1	2	0	0	1	1	2	3	0	1	2	0	0	0	0	0	0	0	0
319	1	68	25.71	4	0	0	0	0	0	2	0	0	1	1	1	1	0	1	1	0	0	0	0	1	0	1	0
320	0	58	30.47	4	0	0	0	0	0	2	0	0	1	1	1	3	0	1	1	0	1	0	0	0	0	1	0
321	1	30	23.66	4	0	1	1	0	0	1	0	0	1	1	1	1	1	1	1	0	0	0	0	0	0	0	0
322	1	46	22.85	4	0	0	0	0	0	1	0	0	0	0	1	4	0	1	2	0	0	0	0	1	0	0	0
323	0	58	29.29	4	0	0	0	1	0	2	0	1	0	1	2	1	1	1	1	0	1	0	0	0	0	1	0
324	0	62	23.43	4	0	0	0	0	0	1	1	1	1	1	2	3	1	1	1	0	0	0	0	1	0	1	1
325	1	51	25.6	4	1	1	1	0	0	1	0	1	0	0	1	3	1	1	2	0	1	0	0	0	0	1	1
326	0	49	19.92	4	0	0	0	0	0	1	0	1	1	1	1	3	0	0	1	0	0	0	0	1	0	1	0
327	0	22	29.51	4	0	0	0	0	0	1	0	0	0	0	2	3	1	1	1	0	0	0	0	0	0	0	0
328	0	37	25.39	4	0	0	0	0	0	1	0	0	0	0	2	3	0	1	1	0	0	0	0	0	0	0	0
329	1	53	28.4	4	0	0	0	0	0	1	0	0	1	1	1	3	1	1	1	0	0	0	0	0	0	0	0
330	1	67	21.22	4	0	1	1	0	1	2	0	0	1	1	1	1	0	0	1	1	0	1	0	1	0	0	0
331	1	39	19.37	4	0	1	1	0	0	1	0	0	0	0	2	3	1	1	2	0	0	0	0	0	0	0	0
332	1	38	27.68	4	0	0	0	0	0	1	0	0	1	1	2	2	1	1	2	0	1	0	0	0	0	1	0
333	1	41	21.51	4	0	1	0	0	0	1	0	0	1	0	1	1	0	0	2	0	0	0	0	0	0	0	0
334	1	64	29.38	4	0	1	1	1	1	2	1	0	1	1	1	3	1	1	1	0	0	0	0	0	1	1	0
335	1	41	29.38	4	0	1	1	0	0	1	0	0	1	0	2	2	1	1	1	0	0	0	0	0	0	1	0
336	1	31	23.14	4	0	1	1	0	0	1	0	0	1	1	2	1	0	0	2	0	1	0	0	0	0	0	0
337	1	31	24.48	4	0	0	0	0	1	1	0	0	1	1	2	3	1	1	1	0	0	0	0	0	0	0	0
338	0	18	23.58	4	1	0	0	0	0	1	0	0	1	0	2	1	1	1	2	0	1	0	0	0	1	0	0
339	0	28	21.71	4	0	0	0	0	0	1	0	0	0	0	2	1	0	1	1	0	0	0	0	0	1	0	0
340	1	23	21.22	4	0	0	0	0	0	1	0	0	1	1	2	1	1	1	2	0	0	0	0	0	0	0	0
341	1	33	23.3	4	0	1	1	0	0	1	0	0	0	0	2	3	0	0	2	0	0	0	0	0	0	0	0
342	1	27	28.73	4	1	0	0	0	0	2	0	0	1	0	2	1	0	1	1	0	1	0	0	0	0	0	0
343	0	39	18.02	4	1	0	0	0	0	1	0	0	0	0	1	1	0	1	1	0	0	0	0	0	0	0	0
344	1	37	22.85	4	0	0	0	0	0	1	0	0	1	1	1	1	0	0	1	0	0	0	0	0	0	0	0
345	0	23	17.18	4	0	0	0	0	0	1	1	0	0	0	2	2	1	1	1	0	0	0	0	0	1	0	1
346	1	34	25.35	4	0	0	0	0	0	1	0	0	1	0	2	3	1	1	2	0	1	0	0	0	0	0	0
347	1	40	20.24	4	1	0	0	0	0	1	0	0	1	1	1	1	0	0	1	0	1	0	0	0	1	0	0
348	1	50	20.76	3	0	0	0	0	0	1	0	0	1	0	2	3	0	0	1	0	0	0	0	0	0	1	0
349	1	50	25.6	4	0	0	0	0	1	1	0	0	0	0	2	3	0	1	1	0	0	0	0	0	0	1	0
350	1	34	25.05	3	1	1	0	0	0	1	0	0	1	0	2	2	1	1	2	0	0	0	0	0	0	1	0
351	1	26	22.85	3	0	1	1	0	0	1	0	0	0	0	2	3	0	0	1	0	0	0	0	0	0	0	0
352	1	28	22.85	3	0	1	1	0	0	2	1	1	1	1	1	1	1	1	2	0	0	0	0	0	0	0	1
353	1	45	28.08	3	1	1	0	0	0	1	0	0	1	1	1	3	1	1	2	0	0	0	0	0	0	1	0
354	1	37	25.35	3	0	1	1	0	0	1	0	0	0	0	1	1	1	1	1	0	0	0	0	0	0	0	0
355	1	46	36.75	3	0	1	1	1	1	2	1	1	1	1	2	3	1	1	1	0	0	0	0	0	0	0	0
356	1	28	30.86	3	0	1	0	0	1	1	0	0	0	0	1	3	1	1	3	0	1	0	0	0	0	1	0
357	1	28	15.46	3	1	0	0	0	0	1	0	0	0	1	2	1	1	1	1	0	1	0	0	0	0	0	0
358	1	47	22.49	3	0	0	0	0	0	1	1	0	1	0	1	3	0	0	1	0	0	0	0	0	0	1	0
359	0	65	21.48	3	1	0	0	0	0	1	0	0	0	0	2	3	0	0	1	0	0	0	0	0	1	1	0
360	1	34	20.76	3	0	1	1	0	0	1	0	0	0	0	2	3	0	0	2	0	0	0	0	0	0	1	0
361	1	54	29.29	3	0	0	0	0	1	1	0	0	0	0	2	3	0	0	2	0	1	0	0	0	1	0	0
362	0	40	22.18	3	0	0	0	0	0	1	0	0	0	0	1	3	0	0	2	0	0	0	0	0	1	0	0
363	1	30	25.95	3	0	0	0	0	0	1	1	0	0	0	1	3	1	1	2	0	1	0	0	0	0	0	1
364	0	31	25.39	3	0	0	0	0	0	1	0	0	0	1	1	1	0	0	2	0	0	0	0	0	1	1	0
365	0	50	24.6	3	0	0	0	0	0	1	0	1	0	1	1	3	1	1	1	0	0	0	0	0	0	1	0
366	1	49	25.95	3	0	0	1	0	0	1	0	0	0	0	1	1	1	1	1	0	0	0	0	0	0	1	0
367	1	64	24.91	3	0	0	0	0	1	2	0	0	1	0	2	1	0	0	1	0	0	0	0	0	0	0	0
368	1	28	25.95	3	0	0	0	0	0	1	0	0	0	0	1	1	0	0	2	0	1	0	0	0	0	1	0
369	1	34	28.34	3	0	0	0	0	1	1	1	0	1	1	1	3	0	1	2	0	1	0	0	0	1	1	0
370	0	59	29.29	3	0	0	0	0	1	2	0	0	0	1	2	1	0	0	1	0	0	0	0	0	0	1	0
371	1	46	25.59	3	0	0	0	0	0	1	0	0	0	0	1	3	0	0	1	0	0	0	0	0	1	0	0
372	1	32	19.59	3	0	0	0	0	0	1	0	0	1	1	2	1	1	1	1	0	0	0	0	0	0	0	0
373	1	69	27.04	3	0	1	1	1	1	2	0	0	1	1	1	3	1	1	1	0	0	0	0	0	1	1	0
374	0	19	18.87	3	0	0	0	0	0	1	0	0	0	0	1	3	0	0	2	0	0	0	0	0	0	1	0
375	1	57	24.48	3	0	0	0	0	0	1	0	0	0	0	2	3	0	1	1	0	0	0	0	0	0	0	0
376	1	55	22.83	3	0	0	0	0	1	1	0	0	0	1	1	3	0	0	1	1	0	0	0	0	1	0	0
377	1	74	24.48	3	0	1	1	0	0	2	1	1	1	1	1	3	0	0	2	0	0	0	0	0	0	0	0
378	1	67	25.95	3	0	0	0	0	0	2	0	0	0	1	1	1	0	0	1	0	0	0	0	0	1	0	0
379	1	63	22.85	3	0	0	0	0	0	1	0	0	0	0	2	3	0	0	1	0	0	0	0	0	0	0	0
380	0	32	26.56	3	0	0	0	0	0	1	0	0	1	1	1	1	0	0	1	0	0	1	0	0	0	1	0
381	0	33	20.54	3	0	0	0	0	0	1	0	0	1	1	1	1	0	0	1	0	1	1	0	0	0	0	0
382	1	22	31.35	3	1	1	0	0	0	1	0	0	0	0	2	3	0	1	1	0	0	0	0	0	0	0	0
383	1	32	24.48	3	0	0	0	0	0	1	0	0	1	1	1	1	0	0	2	0	1	0	0	0	0	0	0
384	1	48	28.37	3	0	1	1	0	0	1	0	0	0	0	1	1	0	0	1	0	0	0	0	0	0	0	0
385	0	51	24.12	3	0	0	0	0	0	1	0	0	0	1	1	1	0	0	1	0	0	0	0	1	0	1	0
386	1	38	26.98	3	1	0	0	0	0	1	0	0	0	0	1	3	0	0	1	0	1	0	0	0	1	0	0
387	1	56	25.95	3	0	0	0	0	0	1	0	0	0	0	2	3	0	0	2	0	0	0	0	0	0	0	0
388	1	34	22.49	3	0	0	1	0	0	1	0	0	1	1	1	3	1	1	1	0	0	0	0	0	0	0	0
389	1	31	21.46	3	0	0	1	0	0	1	1	0	1	1	2	1	1	1	1	0	0	0	0	0	1	0	0
390	1	43	20.8	3	0	0	0	0	0	2	1	0	1	1	2	2	1	1	1	0	0	0	0	0	1	1	0
391	1	48	27.34	3	0	0	0	0	0	1	0	0	0	0	1	1	0	0	1	0	0	0	0	0	0	0	0
392	0	30	23.03	3	1	0	0	0	0	1	0	0	1	1	2	1	0	0	1	0	0	0	0	0	0	0	0
393	1	58	20.24	3	0	0	0	0	0	1	1	0	1	1	1	1	1	1	2	0	0	0	0	0	1	0	0
394	1	25	20.47	3	0	0	0	0	0	1	0	0	1	1	1	3	0	1	1	0	0	0	0	0	0	0	0
395	1	34	24.22	2	0	1	1	0	0	1	1	0	1	1	1	1	0	1	1	0	0	0	0	0	0	0	0
396	1	39	31.88	3	0	0	0	0	1	1	0	0	1	0	1	3	1	1	1	0	1	0	0	0	0	1	0
397	1	18	20.04	3	1	1	1	0	0	1	0	0	1	1	2	1	0	0	1	0	0	0	0	0	0	0	0
398	1	36	21.22	2	0	0	0	0	0	1	0	0	1	1	1	3	0	1	1	0	0	0	0	0	0	0	0
399	0	68	29.29	2	1	0	0	1	1	2	0	0	0	1	2	1	0	0	2	0	0	0	0	0	0	0	1
400	1	41	24.22	2	1	0	0	0	0	1	0	0	0	0	1	1	0	0	2	0	1	0	0	0	1	0	0
401	1	25	23.38	2	1	1	1	0	0	1	0	0	0	1	2	4	0	1	1	0	1	0	0	0	0	0	0
402	1	28	29.45	2	0	1	0	0	0	1	0	0	0	1	2	1	1	1	1	0	1	0	0	0	0	0	0
403	1	58	27.04	2	0	0	0	0	0	2	0	0	0	0	1	1	0	0	1	0	0	0	0	0	0	0	0
404	1	48	27.22	2	0	0	0	0	0	1	0	0	0	0	1	1	1	1	1	0	1	0	0	0	1	0	0
405	1	24	21.07	2	1	0	0	0	0	1	0	0	0	0	2	3	0	1	1	0	1	0	0	0	0	0	0
406	1	36	24.21	2	0	1	1	0	0	1	0	0	1	1	2	2	0	1	2	0	0	0	0	0	1	0	0
407	1	29	24.48	2	0	0	0	0	0	1	0	0	0	0	2	3	0	0	1	0	0	0	0	0	0	1	0
408	0	36	17.77	2	0	0	0	0	0	1	0	0	0	0	1	3	0	0	1	0	0	0	0	0	0	1	0
409	1	35	25.35	2	0	1	1	0	0	1	0	0	1	1	2	1	1	1	2	0	0	0	0	1	0	1	0
410	1	31	25.6	2	0	0	0	0	0	1	0	0	0	0	1	3	0	1	1	0	0	0	0	0	0	1	0
411	1	52	29.4	1	0	0	0	0	1	2	1	1	1	1	2	3	1	1	1	0	0	0	0	0	0	1	1
412	1	53	27.91	2	0	0	0	0	1	2	0	0	1	1	1	1	0	0	1	0	0	0	0	0	0	0	0
413	1	22	25.58	2	0	1	1	0	0	1	0	0	0	1	2	1	0	0	2	0	1	0	0	0	0	0	0
414	1	38	24.09	2	1	0	0	0	0	1	0	0	0	0	2	3	1	1	2	0	0	0	0	0	0	0	0
415	1	30	22.64	2	0	0	0	0	0	1	0	0	0	0	2	1	0	0	1	0	0	0	0	0	0	0	0
416	0	32	23.87	2	0	0	0	0	0	1	0	0	1	1	1	1	0	0	1	0	0	0	0	0	1	0	0
417	1	69	19.59	2	0	1	0	0	0	2	0	0	1	1	1	3	0	0	1	0	0	0	0	1	0	1	0
418	1	23	21.63	2	0	1	1	0	0	1	0	0	1	1	2	1	0	0	1	0	0	0	0	0	1	1	0
419	0	47	20.2	2	1	0	0	0	0	1	0	0	0	0	1	3	0	0	1	0	0	0	0	0	1	1	0
420	1	33	27.42	2	0	1	0	0	0	1	0	0	1	1	2	1	1	1	3	0	1	0	0	0	0	0	0
421	1	28	25.34	2	0	1	0	0	0	1	0	0	0	0	1	3	0	1	2	0	1	0	0	0	1	0	0
422	1	34	24.48	2	0	1	1	0	0	1	0	0	1	1	1	3	1	1	1	0	0	0	0	0	0	0	0
423	1	37	29.38	2	0	0	0	0	0	1	0	0	1	1	2	1	1	1	1	1	0	1	1	1	0	0	1
424	1	50	22.64	2	0	1	0	0	0	1	0	0	0	1	2	1	0	0	1	0	0	0	0	0	1	0	0
425	1	57	26.89	2	0	1	1	0	0	2	0	0	1	0	1	1	0	0	1	0	1	0	0	0	1	0	0
426	1	69	24.77	2	0	0	0	0	0	2	0	0	1	1	1	1	1	1	1	0	0	0	0	0	0	0	0
427	0	61	21.48	2	0	0	0	1	0	2	0	0	0	0	2	3	1	1	2	0	1	0	0	0	1	1	0
428	1	37	23.43	2	0	1	1	0	0	1	0	0	1	1	1	1	1	1	1	0	0	0	0	0	0	0	0
429	0	65	28.13	1	0	0	0	0	1	2	1	1	1	1	2	3	1	1	1	1	0	1	1	1	0	1	1
430	0	31	22.07	2	0	0	0	0	0	1	0	0	0	1	2	1	0	1	1	0	0	1	0	0	0	0	0
431	0	42	31.25	2	0	0	0	0	1	2	0	0	0	0	2	3	0	0	1	0	0	1	0	0	0	1	0
432	1	60	25.46	2	0	1	0	0	0	1	0	0	1	1	1	1	0	0	1	1	0	1	0	1	0	0	0
433	1	40	25.05	2	0	1	1	0	0	1	0	0	1	1	2	1	0	0	2	0	0	0	0	0	0	1	0
434	1	60	27.35	2	0	0	0	0	1	1	0	0	1	1	2	1	1	1	2	0	0	0	0	0	0	1	1
435	1	39	33.8	2	0	1	1	1	1	2	0	0	1	1	1	1	0	0	2	0	0	0	0	0	1	0	0
436	0	31	23.3	2	0	0	0	0	0	1	0	0	1	1	2	3	0	1	1	0	1	0	0	0	1	0	0
437	0	26	19.33	2	0	0	0	0	0	1	0	0	1	1	1	1	0	0	1	0	1	1	0	0	1	0	0
438	1	33	20.04	2	0	0	0	0	0	1	0	0	0	1	1	3	0	0	1	0	0	0	0	0	0	0	0
439	0	41	23.23	2	0	0	0	0	1	1	0	0	1	1	2	3	0	0	1	0	0	0	0	0	0	1	0
440	1	49	24.8	2	0	0	0	0	0	1	0	0	1	1	2	1	0	0	2	0	0	0	0	0	0	1	0
441	1	21	25.35	2	0	0	0	0	0	1	0	0	0	1	2	1	1	1	2	1	1	0	1	1	0	1	0
442	1	26	18.51	2	1	0	0	0	0	1	0	0	0	1	1	1	0	0	1	0	0	0	0	0	0	0	0
443	1	46	24.22	2	0	0	0	0	0	1	1	0	1	1	1	3	0	0	1	0	0	0	0	0	1	0	0
444	0	56	27.21	2	0	0	0	1	1	2	0	0	1	1	1	3	0	0	1	0	0	0	0	0	1	1	0
445	1	19	20.04	2	1	1	1	0	0	1	0	0	1	1	1	2	0	1	2	0	0	0	0	0	0	0	0
446	0	64	28.3	2	0	0	0	0	1	2	0	0	1	0	2	3	0	0	1	0	1	0	0	0	0	1	0
447	1	31	17.83	2	0	0	0	0	0	1	0	0	0	0	1	3	1	1	1	0	0	0	0	0	0	0	0
448	1	42	25.53	2	0	1	1	0	0	1	0	0	0	0	1	1	0	0	1	0	0	0	0	1	0	1	0
449	1	50	25.95	2	0	0	0	0	0	2	0	0	1	0	1	1	0	0	1	0	0	0	0	0	1	0	0
450	1	50	24.22	2	0	0	0	0	0	1	0	0	0	0	2	3	0	0	1	0	0	0	0	0	0	1	0
451	0	31	26.66	2	0	0	0	0	0	1	0	0	1	1	1	1	1	1	2	0	0	0	0	0	0	1	0
452	0	40	25.39	1	0	0	0	0	0	2	0	1	1	0	2	3	1	1	1	0	0	0	0	0	0	1	1
453	1	52	24.8	1	0	0	0	0	0	2	0	1	1	1	2	1	0	1	1	1	0	1	1	1	0	1	1
454	0	51	26.03	1	0	0	0	0	0	2	0	0	0	1	2	3	1	1	1	0	1	0	0	0	0	0	0
455	0	45	26.03	1	0	0	0	0	0	1	0	0	0	0	2	3	0	0	1	0	1	0	0	0	0	1	0
456	0	45	25.39	1	0	0	0	0	0	1	0	0	0	0	1	3	0	0	1	0	0	0	0	0	0	0	0
457	1	42	19.59	1	0	1	1	0	0	1	0	0	1	1	2	1	0	0	2	0	1	0	0	0	0	0	0
458	1	31	27.99	1	0	1	1	0	0	1	0	0	1	1	1	1	0	0	1	0	0	0	0	0	0	0	0
459	0	58	27	1	0	0	0	0	1	2	0	0	1	0	1	1	0	0	2	0	0	0	0	0	0	1	0
460	1	25	21.25	1	0	1	0	0	0	1	0	0	1	1	1	3	0	0	2	0	1	0	0	0	0	0	0
461	0	39	25.63	1	0	0	0	0	0	1	0	0	0	0	2	3	0	1	1	0	0	0	0	0	0	0	0
462	1	36	19.59	1	0	1	1	0	0	1	0	0	1	1	1	1	1	1	1	0	0	0	0	0	0	0	0
463	1	20	24.48	1	0	0	0	0	0	1	0	0	0	1	2	1	0	0	2	0	0	0	0	0	0	0	0
464	1	46	23.14	1	0	0	0	0	0	1	0	0	1	1	2	1	1	1	1	0	0	0	0	0	0	1	0
465	1	26	25.35	1	0	0	0	0	0	1	0	0	0	1	1	1	0	0	1	0	0	0	0	0	0	1	0
466	0	40	20.82	1	0	0	0	0	0	1	0	0	0	1	1	1	0	0	1	0	1	0	0	0	1	0	0
467	1	37	21.22	1	0	0	0	0	0	1	0	0	0	1	1	1	0	0	1	0	0	0	0	0	1	0	0
468	0	33	21.75	1	0	0	0	0	0	1	0	0	0	0	2	3	0	0	1	0	0	0	0	0	0	1	0
469	0	18	18.06	1	0	0	0	0	0	1	0	0	1	0	1	1	0	1	2	0	0	0	0	0	0	0	0
470	1	26	20.2	1	0	0	0	0	0	1	0	0	0	0	1	3	1	1	1	0	1	0	0	0	0	0	0
471	1	50	26.12	1	0	1	1	0	0	1	0	0	0	1	2	1	1	1	1	0	0	0	0	0	1	0	0
472	1	40	28.4	1	0	0	0	0	0	2	1	0	0	1	2	1	0	0	1	0	1	0	0	0	0	1	0
473	0	34	21.87	1	0	0	0	0	0	1	0	0	1	0	2	1	0	0	1	0	0	0	0	0	0	0	0
474	1	34	24.48	1	0	1	0	0	0	1	0	0	0	0	2	3	1	1	2	0	0	0	0	0	0	0	0
475	1	38	24.83	1	0	0	0	0	0	1	0	0	0	0	1	3	0	1	1	0	1	0	0	0	0	0	0
476	0	24	20.76	1	0	0	0	0	0	1	0	0	0	1	1	1	0	0	2	0	0	0	0	0	1	0	0
477	0	30	30.48	1	0	0	0	0	0	1	0	0	1	1	2	1	0	0	2	0	0	0	0	0	0	0	0
478	0	46	29.29	1	0	0	0	0	1	2	0	0	0	0	2	1	1	1	1	0	1	0	0	0	1	0	0
479	1	19	24.48	1	0	0	0	0	0	1	1	1	1	1	2	3	0	1	1	0	0	0	0	0	0	0	0
480	1	34	21.79	1	0	0	0	0	0	1	0	0	1	1	2	1	0	0	2	0	0	0	0	0	0	1	0
481	1	58	23.66	1	1	1	1	0	0	1	0	0	0	1	1	2	0	0	1	0	0	0	0	0	1	1	0
482	1	38	27.44	1	0	1	1	1	0	2	0	0	0	0	1	1	0	0	1	0	0	0	0	0	0	0	0
483	1	43	21.29	1	0	0	0	0	0	1	0	0	0	0	2	1	0	0	2	0	1	0	0	0	0	1	0
484	1	40	25.95	1	0	1	0	0	0	1	0	0	0	0	1	1	0	0	1	0	1	0	0	0	0	0	0
485	1	52	23.37	1	0	1	1	0	0	1	0	0	0	0	1	3	1	1	1	0	0	0	0	0	0	0	0
486	1	39	21.46	1	0	0	1	0	0	1	0	0	0	1	1	2	0	0	1	0	0	0	0	0	0	0	0
487	1	54	20.2	1	0	0	0	0	0	1	0	0	1	1	1	1	0	0	1	0	0	0	0	0	0	0	0
488	1	53	20.06	1	0	1	1	0	0	1	0	0	0	0	1	1	1	1	1	0	0	0	0	0	1	1	0
489	1	28	20.64	1	0	0	0	0	0	1	0	0	1	1	1	1	1	1	1	0	0	0	0	0	0	0	0
490	1	44	24.22	1	0	1	1	0	0	1	0	0	1	1	1	1	1	1	2	0	0	0	0	0	0	0	1
491	0	34	27.34	1	0	0	0	1	0	2	0	0	0	0	1	3	0	0	1	0	0	0	0	0	1	1	0
492	1	68	17.85	1	0	1	1	0	0	2	0	0	0	0	1	1	0	0	1	0	0	0	0	0	0	1	0
493	0	29	18.75	1	0	0	0	0	0	1	0	0	0	0	1	1	0	1	1	0	0	0	0	0	1	0	0
494	1	40	31.02	1	0	0	0	0	0	1	0	0	0	0	1	3	0	0	2	0	0	0	0	0	0	0	0
495	1	34	24.22	1	0	0	0	0	0	1	1	0	0	0	2	1	1	1	1	0	0	0	0	0	0	1	1
496	1	25	23.38	1	0	0	0	0	0	1	0	0	1	1	1	1	0	0	2	0	0	0	0	0	0	0	0
497	0	57	25.71	1	0	0	0	0	0	2	1	0	1	0	2	3	0	1	1	0	0	0	0	0	0	1	0
498	1	69	25.35	1	0	0	0	0	1	2	0	0	0	0	2	1	0	0	1	0	0	0	0	0	1	0	0
499	0	36	24.76	1	0	0	0	0	0	1	0	0	0	0	2	3	0	0	1	0	1	0	0	0	0	1	0
500	1	18	24.48	1	0	0	0	0	0	1	0	0	0	1	2	2	0	0	1	0	0	0	0	0	1	0	0
501	0	35	20.31	1	1	0	0	0	0	1	0	0	1	1	1	1	0	0	1	0	0	0	0	0	0	0	0
502	1	32	20.74	1	0	1	1	0	0	1	0	0	0	0	1	1	0	0	2	0	0	0	0	0	0	0	0
503	1	30	23.51	1	0	0	0	0	0	1	0	0	0	0	1	1	0	1	1	0	0	0	0	0	0	0	1
504	1	30	24.48	1	0	0	0	0	1	1	0	0	0	1	1	1	1	1	2	0	0	0	0	0	0	1	0
505	1	56	24.22	1	0	0	0	0	1	2	0	1	0	0	1	1	0	1	1	0	0	0	0	0	0	1	0
506	1	30	25.95	1	0	0	0	0	0	1	0	0	1	0	1	3	0	1	1	0	0	0	0	0	0	0	0
507	0	33	25.39	1	0	0	0	0	0	1	0	0	0	0	1	3	0	0	1	0	0	0	0	0	0	1	0
508	0	77	28.12	1	0	0	0	0	1	2	0	0	1	1	1	1	0	0	2	0	0	0	0	0	1	1	0
509	0	43	24.65	1	0	0	0	0	0	1	0	0	1	1	1	1	0	0	1	0	1	1	0	0	1	1	0
510	0	33	25.95	1	0	0	0	0	0	1	0	0	1	0	2	3	1	1	1	0	1	0	0	0	0	0	0
511	1	34	24.48	1	0	1	1	0	0	1	0	0	1	0	1	1	1	1	2	0	1	0	0	0	1	0	0
512	1	33	28.4	1	0	0	0	0	0	1	0	0	1	1	1	1	1	0	3	0	1	0	0	0	0	0	0
513	1	39	27.68	1	0	0	0	0	0	2	0	0	0	1	2	3	0	1	1	0	1	0	0	0	0	0	0
514	1	35	20.51	1	0	0	0	0	0	1	0	0	1	1	1	3	0	0	1	0	0	0	0	0	0	0	0
515	0	54	22.03	1	0	0	0	0	0	1	0	0	0	0	1	3	0	0	1	0	0	0	0	0	0	0	0
516	1	61	25.71	1	0	0	1	0	1	2	0	0	0	1	1	1	0	0	2	0	1	0	0	0	1	0	0
517	0	35	22.86	1	0	1	1	0	0	1	0	0	1	1	2	1	0	0	2	0	0	0	0	0	0	0	0
518	1	59	23.52	1	0	1	0	0	1	1	0	0	0	0	1	1	0	1	1	0	0	0	0	0	0	1	0
519	1	32	25.35	4	0	1	1	0	0	1	0	1	0	0	1	3	0	1	1	0	0	0	0	0	0	0	1
520	1	34	22.85	1	0	1	0	0	0	1	0	0	1	1	2	1	1	1	2	0	0	0	0	0	0	1	0
521	0	54	25.39	1	0	0	0	1	0	2	0	0	0	1	1	1	0	0	1	0	0	0	0	0	0	1	0
522	1	24	25.05	1	0	1	1	0	0	1	0	0	1	1	2	1	0	0	2	0	1	0	0	0	0	0	0
523	1	54	26.57	1	0	0	0	1	1	2	0	0	1	1	2	3	0	1	2	0	1	0	0	0	0	0	0
524	1	37	18.33	4	0	0	0	0	0	1	0	0	0	0	2	3	0	1	1	0	0	0	0	0	0	0	0
525	0	34	20.42	1	0	0	0	0	0	1	0	0	0	0	1	1	0	0	1	0	0	0	0	0	1	0	0
526	1	18	24.22	1	0	0	0	0	0	1	0	0	1	0	2	1	0	1	2	0	1	0	0	0	1	0	0
527	1	39	26.98	1	1	0	0	0	0	1	0	0	1	1	2	1	0	0	2	0	0	0	0	0	0	0	0
528	1	38	28.4	1	0	0	0	0	0	1	0	0	1	1	1	1	0	0	1	0	0	0	0	0	0	0	0
529	1	53	24.22	1	0	0	0	1	0	1	0	0	0	0	2	1	0	0	1	0	0	1	0	0	1	1	0
530	1	81	24.48	1	0	0	0	0	1	2	0	0	1	1	1	1	0	1	1	0	0	0	0	1	0	1	0
531	1	29	25.95	4	0	0	0	1	1	2	0	0	0	1	1	1	0	1	2	0	0	0	0	0	0	0	0
532	0	40	26.17	4	0	0	0	0	0	1	0	1	1	1	1	3	1	1	1	0	0	0	0	0	0	1	0
533	1	42	22.38	4	0	0	0	0	0	1	0	0	0	1	1	1	1	1	1	0	0	0	0	0	0	0	0
534	1	38	27.77	4	0	1	0	0	0	1	0	0	0	0	1	3	0	0	1	0	0	0	0	0	0	1	0
535	1	46	24.22	4	0	1	0	0	1	2	0	0	0	0	2	3	0	1	1	0	0	0	0	0	1	0	0
536	1	33	25.95	4	0	1	1	0	0	1	0	0	1	1	1	1	0	0	3	0	0	0	0	0	1	1	0
537	1	29	25.95	4	0	0	0	0	0	1	0	0	0	1	1	1	0	0	2	0	0	0	0	0	0	0	0
538	0	29	19.53	4	0	0	0	0	0	1	0	0	1	1	2	1	1	1	2	1	0	1	1	1	0	0	0
539	1	39	25.71	4	0	0	0	0	0	1	0	0	1	1	2	1	0	0	1	0	1	0	0	0	1	0	0
540	1	32	21.22	4	0	0	0	0	0	1	0	0	0	1	1	1	0	0	1	0	0	0	0	0	0	0	0
541	1	34	29.41	4	1	0	0	1	0	2	0	0	0	1	2	1	0	0	2	0	0	0	0	0	1	0	0
542	1	38	24.24	4	0	0	0	0	0	1	0	0	1	1	2	1	0	0	1	0	1	0	0	0	0	0	0
543	1	19	23.14	4	0	0	0	0	0	1	0	0	0	1	2	1	0	1	1	0	0	0	0	0	1	0	0
544	0	32	24.91	4	0	0	0	0	0	1	0	0	1	1	1	1	0	1	1	0	1	0	0	0	0	0	0
545	1	52	27.75	4	0	0	0	0	0	2	0	0	1	1	1	3	1	1	1	0	0	0	0	0	1	0	0
546	1	54	24.48	4	0	0	0	0	0	1	0	0	1	0	1	1	0	0	1	0	0	0	0	0	0	1	0
547	1	48	26.12	4	0	0	0	0	0	1	0	0	1	1	1	1	0	1	1	0	0	0	0	0	0	0	0
548	1	43	25.24	4	0	0	0	0	0	1	0	0	0	0	1	1	1	1	1	0	0	0	0	0	0	1	0
549	1	34	23.52	4	0	0	0	0	0	1	0	0	0	1	1	1	0	1	1	0	0	0	0	0	0	0	0
550	1	33	23.38	4	0	0	0	0	0	1	1	0	0	0	1	3	1	1	1	0	0	0	0	0	0	1	0
551	1	66	28.68	4	0	1	0	0	1	2	0	0	1	1	2	3	0	0	1	0	0	0	0	0	0	0	0
552	1	28	30.18	4	0	0	0	0	0	1	0	0	1	1	2	1	0	0	1	0	1	0	0	0	1	0	0
553	1	61	27.68	4	0	0	0	1	1	2	0	0	1	1	1	1	1	1	1	0	0	0	0	0	1	1	0
554	1	54	25.35	4	0	0	0	0	0	1	0	0	1	0	2	1	0	0	2	0	0	0	0	0	1	0	0
555	1	50	27.68	4	0	1	1	1	0	2	0	0	0	0	1	3	1	1	1	0	0	0	0	0	0	1	0
556	1	35	26.23	4	0	1	1	0	0	1	0	0	0	0	1	3	1	1	1	0	1	0	0	0	0	0	0
557	1	50	24.22	4	0	0	0	0	0	1	0	0	0	0	1	3	0	1	1	0	0	0	0	0	0	0	0
558	1	41	26.72	4	0	0	0	0	0	1	0	0	1	1	1	1	1	1	1	0	0	0	0	1	0	1	0
559	1	27	26.39	4	0	0	1	0	0	1	0	0	0	0	1	1	1	1	1	0	1	0	0	0	1	1	0
560	1	34	21.45	4	0	0	0	0	0	1	0	0	0	0	1	1	0	0	1	0	0	0	0	0	0	0	0
561	1	39	28.4	4	1	1	0	0	0	1	0	0	0	0	2	3	1	1	3	0	0	0	0	0	0	1	0
562	1	57	26.12	4	0	0	0	0	1	2	0	0	1	1	2	1	1	1	1	0	1	0	1	1	0	1	0
563	1	45	22.49	4	0	0	0	0	0	1	0	0	0	0	1	3	0	0	2	0	1	0	0	0	0	0	0
564	1	36	24.22	4	0	0	0	0	0	1	0	0	0	0	2	3	0	1	1	0	0	0	0	0	0	0	0
565	1	18	30.47	4	0	0	0	0	0	1	0	0	1	1	2	1	0	0	2	0	1	0	0	0	0	1	0
566	0	39	23.43	4	0	0	0	0	0	1	0	0	0	0	2	3	0	0	1	0	0	1	0	0	1	0	0
567	1	66	28.73	4	0	0	0	0	1	2	0	0	1	1	1	1	0	0	1	0	0	0	0	0	0	0	0
568	1	45	24.16	4	0	0	0	0	0	1	0	0	1	1	1	1	1	1	1	0	1	0	0	0	0	1	1
569	1	51	27.68	4	0	1	1	0	0	2	0	0	1	1	1	1	1	1	1	0	0	0	0	0	0	0	1
570	1	31	29.38	4	0	0	0	0	0	1	0	0	0	0	1	3	1	1	1	0	0	0	0	0	0	0	0
571	1	42	27.75	4	0	0	0	0	0	1	0	0	1	1	1	1	0	0	1	0	0	0	0	0	0	0	0
572	1	55	25.95	4	0	0	0	0	0	1	0	0	0	1	1	3	0	0	2	0	0	0	0	0	0	0	0
573	1	71	22.85	4	0	0	0	0	1	2	0	0	0	1	1	1	0	1	1	0	0	0	0	0	1	0	0
574	1	68	24.22	4	0	0	0	0	0	1	0	0	0	0	1	1	1	1	1	0	0	0	0	0	0	0	1
575	1	65	25.95	4	0	0	0	0	0	1	0	0	1	1	1	1	0	1	1	0	0	0	0	0	0	1	1
576	1	25	24.77	4	0	1	0	0	0	1	0	0	1	1	2	1	0	0	1	1	0	0	0	0	0	1	0
577	1	26	23.38	4	0	0	0	0	0	1	0	0	0	0	1	1	1	1	1	0	0	0	0	0	0	0	0
578	1	52	26.57	4	0	1	1	0	0	1	0	0	0	1	1	1	0	0	2	0	0	0	0	0	0	1	0
579	0	52	24.76	4	0	0	0	0	0	2	0	0	1	0	1	3	0	0	1	0	1	0	0	0	1	0	0
580	1	30	29.29	3	0	1	0	0	0	1	1	1	1	1	1	1	1	1	1	0	0	0	0	0	0	0	1
581	1	46	21.45	4	0	1	0	0	1	1	0	0	0	1	2	3	0	1	1	0	0	0	0	0	0	1	0
582	1	35	25.52	4	0	0	0	0	0	1	0	0	0	0	1	1	0	0	2	0	1	0	0	0	0	0	0
583	0	40	27.34	4	0	0	0	0	0	1	0	0	0	0	2	3	0	1	1	0	0	1	0	0	1	1	0
584	1	39	26.72	4	0	0	0	0	0	1	0	0	0	1	2	1	0	0	2	0	1	0	0	1	0	0	0
585	1	28	24.22	4	0	0	0	0	0	1	0	0	1	1	1	1	1	1	1	0	1	0	0	0	0	1	0
586	0	36	22.58	4	0	0	0	0	0	1	0	0	1	1	1	1	0	1	1	0	1	1	0	0	1	1	0
587	0	75	25.39	4	1	0	0	0	0	2	0	0	0	1	2	1	0	0	2	0	0	0	0	0	1	0	0
588	1	22	25.05	4	0	0	0	0	0	1	0	0	1	1	2	1	0	0	2	0	0	0	0	0	0	0	0
589	1	53	25.31	4	0	1	1	0	0	1	0	0	0	0	2	3	1	1	1	0	1	0	0	0	0	0	1
590	1	36	31.02	4	1	0	0	0	1	2	0	0	0	0	1	3	1	1	2	0	0	0	0	0	1	1	0
591	1	31	26.23	4	0	1	0	0	0	1	0	0	0	1	2	1	0	1	1	0	0	0	0	0	0	0	0
592	1	27	19.03	4	0	0	0	0	0	1	0	0	0	0	2	3	1	1	3	0	1	0	0	0	0	0	0
593	1	47	26.12	4	0	0	0	0	0	1	0	0	1	0	2	1	0	1	1	0	0	0	0	0	0	0	0
594	1	46	29.38	4	0	1	1	0	1	2	0	0	0	1	2	3	0	0	1	0	0	0	0	0	1	0	0
595	1	29	22.59	3	0	0	1	0	0	1	0	0	0	1	1	1	0	0	1	0	0	0	0	0	0	1	0
596	0	34	19.53	3	1	0	0	0	0	1	0	0	0	0	2	3	0	1	1	0	0	0	0	0	1	0	0
597	1	39	30.07	3	0	0	0	1	0	1	0	0	0	0	1	3	0	0	1	0	0	0	0	0	1	1	0
598	1	37	23.51	3	0	1	0	0	1	1	0	0	0	1	1	1	0	1	1	0	0	0	0	0	0	0	0
599	1	48	25.05	3	0	0	0	0	0	1	0	0	1	1	1	3	0	0	1	0	0	0	0	0	0	0	0
600	1	49	28.4	3	1	0	1	0	0	1	0	0	0	0	1	1	0	1	1	0	0	0	0	0	0	1	0
601	1	33	20.76	3	0	0	0	0	0	1	0	0	0	0	2	3	1	1	2	0	0	0	0	0	0	0	0
602	0	39	20.31	3	0	0	0	0	0	1	0	0	0	0	2	3	1	1	1	0	0	0	0	0	0	1	0
603	1	35	29.41	3	0	0	0	0	0	1	0	0	0	0	1	1	0	0	1	0	0	0	0	1	0	1	0
604	0	57	26.03	3	0	0	0	0	0	2	0	0	1	1	1	1	0	0	1	0	0	0	0	0	0	1	0
605	1	35	28.34	3	0	0	0	0	0	1	0	0	0	1	1	1	0	0	1	0	0	0	0	0	1	1	0
606	1	32	20.95	3	0	1	1	0	0	1	1	1	1	1	1	1	1	1	1	0	0	0	1	1	0	0	1
607	1	48	23.18	3	0	1	1	0	0	1	0	0	0	1	2	1	0	0	1	0	0	0	0	0	0	0	0
608	1	56	25.95	3	0	0	0	1	0	2	0	0	0	0	2	3	0	0	2	0	0	0	0	0	0	1	0
609	1	61	26.77	3	0	1	1	0	1	2	0	0	0	0	2	3	0	0	1	0	0	0	0	0	0	1	0
610	1	41	27.68	3	0	0	0	0	0	1	0	0	0	0	1	3	0	1	1	0	0	0	0	0	0	1	0
611	1	35	22.67	3	0	0	0	0	0	1	0	0	1	1	2	1	1	1	2	0	0	0	0	0	0	0	0
612	0	30	20.25	3	0	0	0	0	0	1	0	1	1	1	2	2	1	1	1	0	0	1	0	1	0	0	0
613	1	47	27.06	3	0	0	0	0	1	2	0	0	0	0	2	3	0	1	1	0	0	0	0	0	0	1	0
614	1	55	26.12	3	0	0	0	0	0	1	0	1	1	1	1	3	0	0	1	0	0	0	0	0	0	1	0
615	0	49	21.41	3	0	0	0	0	0	1	0	0	0	0	2	3	0	0	1	0	0	0	0	0	0	0	0
616	1	46	24.22	3	0	0	0	0	0	1	0	0	0	0	2	3	0	0	1	0	0	0	0	0	0	1	0
617	0	52	29.41	3	0	0	0	0	1	1	0	0	1	0	1	1	0	1	1	0	0	0	0	0	1	1	0
618	1	20	26.23	3	1	0	0	0	0	1	0	0	1	1	2	1	1	1	2	0	0	0	0	0	0	0	0
